# Supplementary material for: The impact of digital interventions on health insurance coverage for reproductive, maternal, newborn and child health services utilization in Kakamega, Kenya: a cluster randomized controlled trial
Source: Health Policy Plan. 2024 Aug 24;39(10):1007–21. doi: 10.1093/heapol/czae079 (PMC11959180; doi:10.1093/heapol/czae079)
Supplement: czae079_Supp [file czae079_supp.zip]

Archive with 2 entries (2 files):
- Supplementary Tables.docx
- Supplementray Checklists.docx
